# Supplementary material for: To Treat or Not to Treat: A Scoping Review of Speech Treatment for Dysarthria in Amyotrophic Lateral Sclerosis (ALS)
Source: Healthcare (Basel). 2025 Sep 25;13(19):2434. doi: 10.3390/healthcare13192434 (PMC12523638; doi:10.3390/healthcare13192434)
Supplement: Supplementary file 1 [file healthcare-13-02434-s001.zip]

Archive with 2 entries (2 files):
- Supplementary File S1_PRISMA Checklist-tracked.pdf
- Supplementary File S2_Search Strings-tracked.pdf
